# Supplementary material for: Current-induced switching of proximity-induced ferromagnetic surface states in a topological insulator
Source: Nat Commun. 2021 Mar 3;12:1404. doi: 10.1038/s41467-021-21672-9 (PMC7930265; doi:10.1038/s41467-021-21672-9)
Supplement: Supplementary file 3 — Source Data [file 41467_2021_21672_MOESM3_ESM.zip]

Archive with 6 entries (6 files):
- Dataset Fig2d.xlsx
- Dataset Fig2e.xlsx
- Dataset Fig3c.xlsx
- Dataset suppleFig3c.xlsx
- Dataset suppleFig4c.xlsx
- Dataset suppleFig5d.xlsx
