# Supplementary material for: Current-induced switching of proximity-induced ferromagnetic surface states in a topological insulator
Source: Nat Commun. 2021 Mar 3;12:1404. doi: 10.1038/s41467-021-21672-9 (PMC7930265; doi:10.1038/s41467-021-21672-9)
Supplement: Supplementary file 3 — Source Data [file 41467_2021_21672_MOESM3_ESM.zip › Dataset Fig2d.xlsx]

## Sheet: Sheet1
tCGT	error		jxsw	error_top	error_bottom
2.9	0.37		1.99999	0.299999	0.299999
3.5	0.37		2.09999	0.199999	0.199999
4.6	0.37		3.29999	0.399999	0.199999
5.8	0.37		3.79999	0.299999	0.199999
8.1	0.37		4.19998	0.199999	0.299999
12	0.37		4.39998	0.199999	0.199999
