# Supplementary material for: Current-induced switching of proximity-induced ferromagnetic surface states in a topological insulator
Source: Nat Commun. 2021 Mar 3;12:1404. doi: 10.1038/s41467-021-21672-9 (PMC7930265; doi:10.1038/s41467-021-21672-9)
Supplement: Supplementary file 3 — Source Data [file 41467_2021_21672_MOESM3_ESM.zip › Dataset Fig2e.xlsx]

## Sheet: Sheet1
tCGT	error		xi	error_bottom	error_top		MH	error
2.9	0.37		0.977456	0.236553	0.236553		22.1855	3.12097
3.5	0.37		1.14014	0.213883	0.213883		22.5137	2.75238
4.6	0.37		0.94878	0.133052	0.166199		22.4007	2.18598
5.8	0.37		0.95971	0.114516	0.127683		20.6936	1.77993
8.1	0.37		1.14248	0.134326	0.119765		19.4964	1.58807
12	0.37		1.43383	0.149513	0.149513		17.3025	1.53364
