# Supplementary material for: Current-induced switching of proximity-induced ferromagnetic surface states in a topological insulator
Source: Nat Commun. 2021 Mar 3;12:1404. doi: 10.1038/s41467-021-21672-9 (PMC7930265; doi:10.1038/s41467-021-21672-9)
Supplement: Supplementary file 3 — Source Data [file 41467_2021_21672_MOESM3_ESM.zip › Dataset Fig3c.xlsx]

## Sheet: Sheet1
x	xi	error_bottom	error_top
0	0.684864	0.112204	0.12349
0.3	0.966115	0.166458	0.166458
0.5	1.14014	0.213883	0.213883
0.7	0.725541	0.146577	0.146577
1	0.557374	0.0983869	0.0983869
