# Supplementary material for: Current-induced switching of proximity-induced ferromagnetic surface states in a topological insulator
Source: Nat Commun. 2021 Mar 3;12:1404. doi: 10.1038/s41467-021-21672-9 (PMC7930265; doi:10.1038/s41467-021-21672-9)
Supplement: Supplementary file 3 — Source Data [file 41467_2021_21672_MOESM3_ESM.zip › Dataset suppleFig3c.xlsx]

## Sheet: Sheet1
tCGT		Hc	error		HK	error
2.9		0.19	0.01		0.9	0.1
3.5		0.19	0.01
4.6		0.185	0.01
5.8		0.18	0.01		0.9	0.1
8.1		0.15	0.01
12		0.13	0.01
6		0.16	0.01		0.925	0.1
18		0.1	0.01		0.775	0.1
