# Supplementary material for: Current-induced switching of proximity-induced ferromagnetic surface states in a topological insulator
Source: Nat Commun. 2021 Mar 3;12:1404. doi: 10.1038/s41467-021-21672-9 (PMC7930265; doi:10.1038/s41467-021-21672-9)
Supplement: Supplementary file 3 — Source Data [file 41467_2021_21672_MOESM3_ESM.zip › Dataset suppleFig4c.xlsx]

## Sheet: Sheet1
Temperature		Hc	error		HK	error
2		0.21	0.01		0.92	0.1
10		0.11	0.01		0.8	0.1
20		0.07	0.01		0.75	0.1
30		0.04	0.01		0.55	0.1
50		0.01	0.01		0.58	0.1
70		0	0.01		0.42	0.1
