# Supplementary material for: Current-induced switching of proximity-induced ferromagnetic surface states in a topological insulator
Source: Nat Commun. 2021 Mar 3;12:1404. doi: 10.1038/s41467-021-21672-9 (PMC7930265; doi:10.1038/s41467-021-21672-9)
Supplement: Supplementary file 3 — Source Data [file 41467_2021_21672_MOESM3_ESM.zip › Dataset suppleFig5d.xlsx]

## Sheet: Sheet1
jx		Temperature	error_bottom	error_to
1e-05		2	0	1
0.5		10	3	5
1		15	5	5
2		33	3	7
3		45	5	5
4		54	4	6
5		58	8	2
